# Supplementary material for: Change in effectiveness of mammography screening with decreasing breast cancer mortality: a population-based study
Source: Eur J Public Health. 2022 Jun 23;32(4):630–5. doi: 10.1093/eurpub/ckac047 (PMC9341840; doi:10.1093/eurpub/ckac047)
Supplement: ckac047_Supplementary_Data [file ckac047_supplementary_data.zip]

Archive with 2 entries (2 files):
- ejph-2021-07-om-0850-File002.docx
- ejph-2021-07-om-0850-File003.xlsx
