# Supplementary material for: Change in effectiveness of mammography screening with decreasing breast cancer mortality: a population-based study
Source: Eur J Public Health. 2022 Jun 23;32(4):630–5. doi: 10.1093/eurpub/ckac047 (PMC9341840; doi:10.1093/eurpub/ckac047)
Supplement: ckac047_Supplementary_Data [file ckac047_supplementary_data.zip › ejph-2021-07-om-0850-File003.xlsx]

## Sheet: Sheet1
	Number Needed to Invite to avoid one breast cancer death
		Observed (per 100,000)	Invitation to screening at		Inferred mortality rates		Mortality rate differences	NNI to avoid one breast cancer death
	Period	Mortality	No (%)	Yes (%)	No screening	Screening	Per 100,000	10 year follow-up		0.2	Type the assumed relative mortality rate reduction due to screening
	1986-1990	66	1	0	66	52.8	13.2	757.576
	1991-1995	63	0.9	0.1	64.2857	51.4286	12.8571	777.778
	1996-2000	62	0.6	0.4	67.3913	53.913	13.4783	741.935
	2001-2005	54	0.1	0.9	65.8537	52.6829	13.1707	759.259
	2006-2010	47	0.01	0.99	58.6035	46.8828	11.7207	853.191
	2011-2016	40	0.01	0.99	49.8753	39.9002	9.97506	1002.5
	Number Needed to Invite to overdiagnose one woman
		Observed (per 100,000)	Invitation to screening at		Inferred incidence rates		Incidence rate differences	NNI to overdiagnose one woman
	Period	Incidence	No (%)	Yes (%)	No screening	Screening	Per 100,000	10 year follow-up		0.2	Type the assumed relative increase in incidence rate due to screening
	1986-1990	216.06	1	0	216.06	172.848	43.212	231.417
	1991-1995	238.28	0.9	0.1	243.143	194.514	48.6286	205.64
	1996-2000	270.88	0.6	0.4	294.435	235.548	58.887	169.817
	2001-2005	297.42	0.1	0.9	362.707	290.166	72.5415	137.852
	2006-2010	316.78	0.01	0.99	394.988	315.99	78.9975	126.586
	2011-2016	321.583	0.01	0.99	400.977	320.781	80.1953	124.696
	No. of women overdiagnosed per breast cancer death avoided
		NNI to avoid one breast cancer death	NNI to overdiagnose one woman		Benefit-harm ratio
	Period
	1986-1990	757.576	231.417		3.27364
	1991-1995	777.778	205.64		3.78222
	1996-2000	741.935	169.817		4.36903
	2001-2005	759.259	137.852		5.50778
	2006-2010	853.191	126.586		6.74
	2011-2016	1002.5	124.696		8.03958
